# Supplementary material for: Molecular Phenotypes Distinguish Patients with Relatively Stable from Progressive Idiopathic Pulmonary Fibrosis (IPF)
Source: PLoS One. 2009 Apr 6;4(4):e5134. doi: 10.1371/journal.pone.0005134 (PMC2661376; doi:10.1371/journal.pone.0005134)
Supplement: Table S3 — Differentially expressed genes in progressive group (0.06 MB XLS) [file pone.0005134.s005.xls]

## Sheet: Differentially expressed
ID	Tag_Sequence	"Rapid"	"Slow"	Ratio	Log2ratio	Symbol	Gene description
1	AGAGGGTGGG	11	0	11	3.45943	DNAJB1	DnaJ (Hsp40) homolog, subfamily B, member 1
2	CTGAATGTAC	11	0	11	3.45943	MEST	Mesoderm specific transcript homolog (mouse)
3	ATGGTGGGGG	29	3	10	3.32193	ZFP36	Zinc finger protein 36, C3H type, homolog (mouse)
4	GTACTAGTGT	29	3	10	3.32193	CCL2	Chemokine (C-C motif) ligand 2
5	TCAAGCCATC	10	0	10	3.32193	EGR1	Early growth response 1
6	ATTGATGTGT	227	24	9	3.16993	SFTPA1	Surfactant, pulmonary-associated protein A1
7	TGCCTCACCT	27	3	9	3.16993	PLUNC	Palate, lung and nasal epithelium carcinoma associated
8	AAGAGCGCCG	9	0	9	3.16993	HSPA1A	Heat shock 70kDa protein 1A
9	ATGATGTGTA	9	0	9	3.16993	SPATS2	Spermatogenesis associated, serine-rich 2
10	AATGTAATCA	9	1	9	3.16993	SRI	Sorcin
11	ACATCATACT	9	1	9	3.16993	IPO4	Importin 4
12	CCCTTCTATT	9	1	9	3.16993	CMAS	Cytidine monophosphate N-acetylneuraminic acid synthetase
13	GAAAAGGGTT	9	1	9	3.16993	LAPTM4B	Lysosomal associated protein transmembrane 4 beta
14	TTTAAATAGC	9	1	9	3.16993	KLF4	Kruppel-like factor 4 (gut)
15	GCCGATCCTC	5	0	9	3.16993	TBCA	Tubulin-specific chaperone a
16	CCACGGGATT	40	5	8	3		unknown
17	AACTCCCAGT	30	4	8	3	GADD45B	Growth arrest and DNA-damage-inducible, beta
18	TGCCAGGTCT	16	2	8	3	SFTPA2	Surfactant, pulmonary-associated protein A2B, shorter alternative transcript
19	GCCCCGAGCC	8	0	8	3	REEP5	Receptor accessory protein 5
20	GTCCGAGTGC	8	0	8	3	TM4SF1	Transmembrane 4 L six family member 1
21	TATTAGCTCT	8	0	8	3		unknown
22	ACCACTTATC	8	1	8	3	CTSB	Cathepsin B
23	AGCTTCCAGC	8	1	8	3	METRNL	Meteorin, glial cell differentiation regulator-like
24	CGGCTGCCCA	8	1	8	3	SNCG	Synuclein, gamma (breast cancer-specific protein 1)
25	CTCTCTACTT	8	1	8	3	ITGB1BP1	Integrin beta 1 binding protein 1
26	GAAGTTTTAC	8	1	8	3	GNS	Glucosamine (N-acetyl)-6-sulfatase (Sanfilippo disease IIID)
27	GGGGGAGGGA	8	1	8	3	TMEM30A	Transmembrane protein 30A
28	GTGCAATATA	8	1	8	3		CDNA FLJ12853 fis, clone NT2RP2003456
29	TCACTAAAGC	8	1	8	3	GLUL	Glutamate-ammonia ligase (glutamine synthase)
30	TGGCCATCTG	8	1	8	3	PP1201	PP1201 protein
31	AAAGAGAAAG	15	2	7.5	2.90689	ADM	Adrenomedullin
32	AATTCAGTGA	15	2	7.5	2.90689	TCTEL1	T-complex-associated-testis-expressed 1-like 1
33	ACTGTCGCCA	15	2	7.5	2.90689	AQP1	Aquaporin 1 (channel-forming integral protein, 28kDa)
34	ATAAATTGGG	14	2	7	2.80735	ATP5F1	ATP synthase, H+ transporting, mitochondrial F0 complex, subunit b, isoform 1
35	AGGCGAGATC	7	0	7	2.80735	PSMA7	Proteasome (prosome, macropain) subunit, alpha type, 7
36	GCATTCGCAG	7	0	7	2.80735	UBB	Ubiquitin B
37	TATTTTGTAT	7	0	7	2.80735	SLC25A4	Solute carrier family 25 (mitochondrial carrier; adenine nucleotide translocator), member 6
38	TTAAATAGCA	7	0	7	2.80735	SERP1	Stress-associated endoplasmic reticulum protein 1
39	CCCTTGTCCG	34	5	6.8	2.76553	LOC387763	Hypothetical LOC387763
40	TCAACTTCTG	20	3	6.7	2.74416	SLC2A3	Solute carrier family 2 (facilitated glucose transporter) 3
41	TTCTCCCAAA	13	2	6.5	2.70044	COL4A2	Collagen, type IV, alpha 2
42	CACTAGTCCC	6	0	6	2.58496	PDZK11	PDZ domain containing 11
43	CACATATATA	6	0	6	2.58496	RPL6	Ribosomal protein L6
44	AAAACTGAGA	12	2	6	2.58496	PTTG1IP	Pituitary tumor-transforming 1 interacting protein
45	GTGCTGCGTG	12	2	6	2.58496	MRPL37	Mitochondrial ribosomal protein L37
46	AGGAAGAGCC	6	0	6	2.58496	WBP5	WW domain binding protein 5
47	AGGACCCACT	6	0	6	2.58496	MRGPRF	MAS-related GPR, member F
48	CACTCGTGTG	6	0	6	2.58496	CDC42	Cell division cycle 42 (GTP binding protein, 25kDa)
49	CCCCTGGATC	6	0	6	2.58496		unknown
50	GGCCGTGAAC	6	0	6	2.58496	LOC112885	PHD finger protein 21B
51	TCTGTCCTCA	6	0	6	2.58496	PTPRF	Protein tyrosine phosphatase, receptor type, F
52	TGGTCCAGCG	6	0	6	2.58496	CD14	CD14 antigen
53	CTCTACAGTG	17	3	5.7	2.51096	ATP6V0E	ATPase, H+ transporting, lysosomal 9kDa, V0 subunit e
54	GTAGGCACGG	17	3	5.7	2.51096	NAGLU	N-acetylglucosaminidase, alpha- (Sanfilippo disease IIIB)
55	AATAGAAATT	11	2	5.5	2.45943	SPP1	Secreted phosphoprotein 1 (osteopontin, bone sialoprotein I, early T-lymphocyte activation 1)
56	ATATAATCTG	11	2	5.5	2.45943	LGALS3	Lectin, galactoside-binding, soluble, 3 (galectin 3)
57	TCTGATTTAC	11	2	5.5	2.45943		unknown
58	CAGAGATGAA	32	6	5.3	2.40599	HSPA1A	Heat shock 70kDa protein 1A
59	GATGCGCTTG	16	3	5.3	2.40599		unknown
60	CACACAGTTT	36	7	5.1	2.3505	RHOB	Ras homolog gene family, member B
61	CACTACACGG	5	0	5	2.32193	FKBP2	FK506 binding protein 2, 13kDa
62	GAGAGTGGGG	5	0	5	2.32193	RPS3	Ribosomal protein S3
63	GCCTTAACAA	20	4	5	2.32193	PBEF1	Pre-B-cell colony enhancing factor 1
64	TTAAACAAAG	20	4	5	2.32193	RARRES1	Retinoic acid receptor responder (tazarotene induced) 1
65	CGAAGGCTGT	15	3	5	2.32193	NFIL3	Nuclear factor, interleukin 3 regulated
66	ACCTTGTAAT	10	2	5	2.32193	VDAC3	Voltage-dependent anion channel 3
67	AGAGGGAGTG	10	2	5	2.32193	CLECSF2	C-type lectin domain family 2, member B
68	CTCCCCAGCC	10	2	5	2.32193	PPP1R12B	Protein phosphatase 1, regulatory (inhibitor) subunit 12B
69	GAGTTATGTT	10	2	5	2.32193	TIMM8B	Translocase of inner mitochondrial membrane 8 homolog B
70	GTGCTATTCT	10	2	5	2.32193	B7H3	CD276 antigen
71	AAAGAACATA	5	0	5	2.32193	RPL4	Mitogen-activated protein kinase kinase kinase 13
72	AACATTGACA	5	0	5	2.32193	Hs.323562	Magnesium transporter 1
73	AAGGCCCCTG	5	0	5	2.32193	TMEM98	Transmembrane protein 98
74	ACAAACCCCC	5	0	5	2.32193		similar to t-complex-associated testis expressed 3 isoform 1 [Mus musculus]
75	ACCCGCCCGG	5	0	5	2.32193		unknown
76	ACTGTCTCCA	5	0	5	2.32193	TPD52L1	Tumor protein D52-like 1
77	AGAAAATAAA	5	0	5	2.32193	PDC	Phosducin
78	AGTCTGCCAA	5	0	5	2.32193		unknown
79	ATGCTGCCAA	5	0	5	2.32193	PROSC	Proline synthetase co-transcribed homolog (bacterial)
80	CCAGTAGAAG	5	0	5	2.32193	TES	Testis derived transcript (3 LIM domains)
81	CCCTGTGCTG	5	0	5	2.32193	VPS28	Vacuolar protein sorting 28 (yeast)
82	CGTTTTCTGA	5	0	5	2.32193	PTP4A2	Protein tyrosine phosphatase type IVA, member 2
83	CTAGATAGAA	5	0	5	2.32193	RARRES1	Retinoic acid receptor responder (tazarotene induced) 1
84	CTCTGTGGCC	5	0	5	2.32193	PODN	Podocan
85	CTGACTGTCC	5	0	5	2.32193	CD74	CD74 antigen (invariant polypeptide of major histocompatibility complex, class II antigen-associated)
86	CTTAGGAGTC	5	0	5	2.32193	ZBTB38	Zinc finger and BTB domain containing 38
87	GAAACCCTCA	5	0	5	2.32193	MRPL49	Mitochondrial ribosomal protein L49
88	GAGACCCAAA	5	0	5	2.32193		unknown
89	GGAAGGATGT	5	0	5	2.32193	QSCN6	Quiescin Q6
90	GGCACAATCA	5	0	5	2.32193	USP14	Ubiquitin specific protease 14 (tRNA-guanine transglycosylase)
91	GGGAGAACCC	5	0	5	2.32193	CSDA	Cold shock domain protein A
92	GTATCTTAAT	5	0	5	2.32193	SYNCRIP	Synaptotagmin binding, cytoplasmic RNA interacting protein
93	GTCGGGGCGT	5	0	5	2.32193	ERP70	Protein disulfide isomerase family A, member 4
94	GTTGGGAGTC	5	0	5	2.32193	OTUB1	OTU domain, ubiquitin aldehyde binding 1
95	GTTTATTCTT	5	0	5	2.32193	FOXA1	Forkhead box A1
96	TAGGTTGTCC	5	0	5	2.32193		unknown
97	TCCAGAATAC	5	0	5	2.32193	FAM33A	Family with sequence similarity 33, member A
98	TGGCACTTCA	5	0	5	2.32193	RAB32	RAB32, member RAS oncogene family
99	TTTTTTTCTG	5	0	5	2.32193	NHLH2	Nescient helix loop helix 2
100	ATTTCTTAGC	6	0	6	2.58496	HLA-DQA1	Major histocompatibility complex, class II, DQ alpha 1
101	AGACTTGGCA	7	0	7	2.80735	ACTR3	ARP3 actin-related protein 3 homolog (yeast)
102	ACGATTGATG	5	0	5	2.32193	APOA1BP	Apolipoprotein A-I binding protein
103	ACACAGCAAG	23	220	10	-3.32193		mitochondrial
104	ACTTTTCCAA	0	9	9	-3.16993		unknown
105	AGCCCTACAG	1	9	9	-3.16993	KIAA1217	KIAA1217
106	GATGGTCAGT	1	9	9	-3.16993	COG4	Component of oligomeric golgi complex 4
107	GTAATCTCTT	1	9	9	-3.16993	PLEKHK1	Pleckstrin homology domain containing, family K member 1
108	TAGTCATCAA	1	9	9	-3.16993	Hs.288215	CDNA clone IMAGE:3831740
109	TGATTTCATT	1	9	9	-3.16993	RAB7	RAB7, member RAS oncogene family
110	TGTCACTAAG	0	9	9	-3.16993		unknown
111	TTGGTTGCTG	1	9	9	-3.16993	DOCK4	Dedicator of cytokinesis 4
112	GGGTTGGCTT	4	34	8	-3	GPRASP2	G protein-coupled receptor associated sorting protein 2
113	AAAGAACAGA	1	8	8	-3		mitochondrial
114	AACGCAAAAA	0	8	8	-3		unknown
115	ACAACACATA	1	8	8	-3		unknown
116	ACCTTTTCAA	1	8	8	-3	MGC39584	Hypothetical gene supported by BC029568, shorter alternative transcript
117	ACTTTAAAAA	1	8	8	-3	DLG2	Discs, large homolog 2, chapsyn-110 (Drosophila)
118	CTTCTTCTCT	1	8	8	-3	SH3BP2	SH3-domain binding protein 2
119	GTGGCATATG	1	8	8	-3	SCMH1	Sex comb on midleg homolog 1 (Drosophila)
120	GTTCTCTTTA	1	8	8	-3	MYH9	Myosin, heavy polypeptide 9, non-muscle
121	TCAATGTATT	1	8	8	-3	PDE8A	Phosphodiesterase 8A
122	TCAGAGAATA	1	8	8	-3	SLC25A22	Solute carrier family 25 (mitochondrial carrier: glutamate), member 22
123	TGCAATAAAT	1	8	8	-3	MTUS1	Mitochondrial tumor suppressor 1
124	TGTTTCATTT	0	8	8	-3	BAT1	HLA-B associated transcript 1
125	TTCGTATTAC	1	8	8	-3	MKKS	McKusick-Kaufman syndrome
126	ACTTTTCAAA	9	59	7	-2.80735		unknown
127	CTCCTCCAAG	2	14	7	-2.80735	EVER2	Epidermodysplasia verruciformis 2
128	ACACAGCAAA	0	7	7	-2.80735		unknown
129	ACCTGTTTGG	1	7	7	-2.80735	TLN1	Talin 1
130	ACTTCTTCAA	1	7	7	-2.80735	COG5	Component of oligomeric golgi complex 5
131	CACCTAAATG	0	7	7	-2.80735		unknown
132	CACCTAAATT	1	7	7	-2.80735		unknown
133	CCCCTAATTG	1	7	7	-2.80735		unknown
134	GCCTGTTAAA	1	7	7	-2.80735	FNBP1L	Formin binding protein 1-like
135	GTTTCACATT	1	7	7	-2.80735	LOC200609	Hypothetical protein LOC200609
136	TAGCAAAGAT	1	7	7	-2.80735	ARNT	Aryl hydrocarbon receptor nuclear translocator
137	TCATTTTTGG	1	7	7	-2.80735		unknown
138	TCCTTTAAAA	1	7	7	-2.80735	DMN	Desmuslin
139	TCTTTATTTA	1	7	7	-2.80735	KLHL17	Kelch-like 17 (Drosophila)
140	TGAAAGTGAT	1	7	7	-2.80735	ARHGEF10	Rho guanine nucleotide exchange factor (GEF) 10
141	TGATTCCACT	1	7	7	-2.80735	ACAS2L	Acetyl-Coenzyme A synthetase 2 (AMP forming)-like
142	TGATTTTCCT	1	7	7	-2.80735	CARD8	Caspase recruitment domain family, member 8
143	TTCATACCCC	1	7	7	-2.80735		unknown
144	TTGTAGCTCA	1	7	7	-2.80735	SAFB2	Scaffold attachment factor B2
145	TTTATAGTCT	1	7	7	-2.80735		unknown
146	GGACCTTGGA	2	12	6	-2.58496	ITPKB	Inositol 1,4,5-trisphosphate 3-kinase B
147	ACCACAAAAA	1	6	6	-2.58496	ZNF627	Zinc finger protein 627
148	ACCCTTGGCA	0	6	6	-2.58496		unknown
149	ACCGTCATTA	1	6	6	-2.58496	FLJ14186	Hypothetical gene supported by AK024248; AL137733
150	ACCTCCCCAA	1	6	6	-2.58496		unknown
151	ACCTTTGGCC	1	6	6	-2.58496	PDIP	Protein disulfide isomerase family A, member 2
152	AGATTTGTGG	1	6	6	-2.58496	FGD3	FYVE, RhoGEF and PH domain containing 3
153	AGCTTGGACA	1	6	6	-2.58496	ABHD14A	Abhydrolase domain containing 14A
154	AGGGGCTTCC	1	6	6	-2.58496	AHNAK	AHNAK nucleoprotein, shorter alternative transcript
155	AGTTAAATAA	1	6	6	-2.58496	POLD3	Polymerase (DNA-directed), delta 3, accessory subunit
156	CACACGTATG	1	6	6	-2.58496	EMR4	Egf-like module containing, mucin-like, hormone receptor-like 4
157	CCCAGGAGCA	1	6	6	-2.58496	ZNF496	Zinc finger protein 496
158	CCCGGCCCAT	1	6	6	-2.58496	ZDHHC11	Zinc finger, DHHC-type containing 11
159	CCTGGGTCCT	0	6	6	-2.58496	POLR3H	Polymerase (RNA) III (DNA directed) polypeptide H (22.9kD)
160	CTCACATTTG	0	6	6	-2.58496	BIRC6	Baculoviral IAP repeat-containing 6 (apollon)
161	CTTCTAGGGA	1	6	6	-2.58496	SIN3B	SIN3 homolog B, transcription regulator (yeast)
162	GACAGTCACT	0	6	6	-2.58496	ARHGEF4	Rho guanine nucleotide exchange factor (GEF) 4
163	GCTGTGCTGG	0	6	6	-2.58496	RIP	RPA interacting protein
164	GGCTATACAG	1	6	6	-2.58496	YLPM1	YLP motif containing 1
165	GTTGTGTTAA	1	6	6	-2.58496	TMEM125	Transmembrane protein 125, internally primed
166	TAAGAAAAAA	1	6	6	-2.58496	CHRDL1	Chordin-like 1
167	TAGAGCTTGT	0	6	6	-2.58496	NEK4	NIMA (never in mitosis gene a)-related kinase 4
168	TCTGTTACAC	1	6	6	-2.58496	PITPNM2	Phosphatidylinositol transfer protein, membrane-associated 2
169	TGCAAGAGAG	1	6	6	-2.58496	ARHGAP30	Rho GTPase activating protein 30
170	TGCCATTAAG	1	6	6	-2.58496		mitochondrial
171	TGCGTCACCG	1	6	6	-2.58496	SMARCA4	SWI/SNF related, matrix associated, actin dependent regulator of chromatin, subfamily a, member 4
172	TGGAACCCTG	1	6	6	-2.58496		unknown
173	TGGTCTGGAG	0	6	6	-2.58496	MYO18A	Myosin XVIIIA
174	TGTATTTGAA	1	6	6	-2.58496	SLC11A2	Solute carrier family 11 (proton-coupled divalent metal ion transporters), member 2
175	TGTTAACAGA	1	6	6	-2.58496	NHLRC2	NHL repeat containing 2
176	TTCATACGCC	1	6	6	-2.58496		unknown
177	TTTTGAAGAA	1	6	6	-2.58496	GTF2I	General transcription factor II, i
178	ACCTCCCCAC	5	25	5	-2.32193	CYP2B7P1	Cytochrome P450, family 2, subfamily B, polypeptide 7 pseudogene 1
179	TTTACTTTGG	4	21	5	-2.32193	C9orf61	Chromosome 9 open reading frame 61
180	TTTGAATCAG	2	10	5	-2.32193	FAM46A	Family with sequence similarity 46, member A
181	ACGCTCTCGA	0	5	5	-2.32193	CD37	CD37 antigen
182	ACTTTTTAAA	0	5	5	-2.32193		unknown
183	AGCCACCTCA	0	5	5	-2.32193	ZCCHC4	Zinc finger, CCHC domain containing 4
184	AGTGTAAACA	0	5	5	-2.32193		unknown
185	CACCTAGTTG	0	5	5	-2.32193		unknown
186	GACGGAATAA	0	5	5	-2.32193		unknown
187	GCCCAGGGAA	0	5	5	-2.32193	ARRDC2	Arrestin domain containing 2
188	TACTCAGAGG	0	5	5	-2.32193	PAK2	P21 (CDKN1A)-activated kinase 2
189	TATATTTCCA	0	5	5	-2.32193	P29	CCNDBP1 interactor
190	TCCAAACCCC	0	5	5	-2.32193	DST	Dystonin
191	TGGTGATGAT	0	5	5	-2.32193	TAL1	T-cell acute lymphocytic leukemia 1

## Sheet: Table2 PlosOne submission
ID	Tag_Sequence	Log2ratio	Symbol	Gene description
1	AGAGGGTGGG	3.45943	DNAJB1	DnaJ (Hsp40) homolog, subfamily B, member 1
2	CTGAATGTAC	3.45943	MEST	Mesoderm specific transcript homolog (mouse)
3	ATGGTGGGGG	3.32193	ZFP36	Zinc finger protein 36, C3H type, homolog (mouse)
4	GTACTAGTGT	3.32193	CCL2	Chemokine (C-C motif) ligand 2
5	TCAAGCCATC	3.32193	EGR1	Early growth response 1
6	ATTGATGTGT	3.16993	SFTPA1	Surfactant, pulmonary-associated protein A1
7	TGCCTCACCT	3.16993	PLUNC	Palate, lung and nasal epithelium carcinoma associated
8	AAGAGCGCCG	3.16993	HSPA1A	Heat shock 70kDa protein 1A
9	ATGATGTGTA	3.16993	SPATS2	Spermatogenesis associated, serine-rich 2
10	AATGTAATCA	3.16993	SRI	Sorcin
11	ACATCATACT	3.16993	IPO4	Importin 4
12	CCCTTCTATT	3.16993	CMAS	Cytidine monophosphate N-acetylneuraminic acid synthetase
13	GAAAAGGGTT	3.16993	LAPTM4B	Lysosomal associated protein transmembrane 4 beta
14	TTTAAATAGC	3.16993	KLF4	Kruppel-like factor 4 (gut)
15	GCCGATCCTC	3.16993	TBCA	Tubulin-specific chaperone a
16	AACTCCCAGT	3	GADD45B	Growth arrest and DNA-damage-inducible, beta
17	TGCCAGGTCT	3	SFTPA2	Surfactant, pulmonary-associated protein A2B, shorter alternative transcript
18	GCCCCGAGCC	3	REEP5	Receptor accessory protein 5
19	GTCCGAGTGC	3	TM4SF1	Transmembrane 4 L six family member 1
20	ACCACTTATC	3	CTSB	Cathepsin B
21	AGCTTCCAGC	3	METRNL	Meteorin, glial cell differentiation regulator-like
22	CGGCTGCCCA	3	SNCG	Synuclein, gamma (breast cancer-specific protein 1)
23	CTCTCTACTT	3	ITGB1BP1	Integrin beta 1 binding protein 1
24	GAAGTTTTAC	3	GNS	Glucosamine (N-acetyl)-6-sulfatase (Sanfilippo disease IIID)
25	GGGGGAGGGA	3	TMEM30A	Transmembrane protein 30A
26	CTTCTAGGGA	-2.58496	SIN3B	SIN3 homolog B, transcription regulator (yeast)
27	GACAGTCACT	-2.58496	ARHGEF4	Rho guanine nucleotide exchange factor (GEF) 4
28	GCTGTGCTGG	-2.58496	RIP	RPA interacting protein
29	GGCTATACAG	-2.58496	YLPM1	YLP motif containing 1
30	GTTGTGTTAA	-2.58496	TMEM125	Transmembrane protein 125, internally primed
31	TAAGAAAAAA	-2.58496	CHRDL1	Chordin-like 1
32	TAGAGCTTGT	-2.58496	NEK4	NIMA (never in mitosis gene a)-related kinase 4
33	TCTGTTACAC	-2.58496	PITPNM2	Phosphatidylinositol transfer protein, membrane-associated 2
34	TGCAAGAGAG	-2.58496	ARHGAP30	Rho GTPase activating protein 30
35	TGCCATTAAG	-2.58496		mitochondrial
36	TGCGTCACCG	-2.58496	SMARCA4	SWI/SNF related, matrix associated, actin dependent regulator of chromatin, subfamily a, member 4
37	TGGTCTGGAG	-2.58496	MYO18A	Myosin XVIIIA
38	TGTATTTGAA	-2.58496	SLC11A2	Solute carrier family 11 (proton-coupled divalent metal ion transporters), member 2
39	TGTTAACAGA	-2.58496	NHLRC2	NHL repeat containing 2
40	TTTTGAAGAA	-2.58496	GTF2I	General transcription factor II, i
41	ACCTCCCCAC	-2.32193	CYP2B7P1	Cytochrome P450, family 2, subfamily B, polypeptide 7 pseudogene 1
42	TTTACTTTGG	-2.32193	C9orf61	Chromosome 9 open reading frame 61
43	TTTGAATCAG	-2.32193	FAM46A	Family with sequence similarity 46, member A
44	ACGCTCTCGA	-2.32193	CD37	CD37 antigen
45	AGCCACCTCA	-2.32193	ZCCHC4	Zinc finger, CCHC domain containing 4
46	GCCCAGGGAA	-2.32193	ARRDC2	Arrestin domain containing 2
47	TACTCAGAGG	-2.32193	PAK2	P21 (CDKN1A)-activated kinase 2
48	TATATTTCCA	-2.32193	P29	CCNDBP1 interactor
49	TCCAAACCCC	-2.32193	DST	Dystonin
50	TGGTGATGAT	-2.32193	TAL1	T-cell acute lymphocytic leukemia 1
